# Supplementary material for: Promoting youth well-being: a qualitative study of Finnish YouTubers’ mental health content
Source: Health Promot Int. 2025 Jun 12;40(3):daaf074. doi: 10.1093/heapro/daaf074 (PMC12158547; doi:10.1093/heapro/daaf074)
Supplement: daaf074_Supplementary_Data [file daaf074_supplementary_data.zip]

Archive with 2 entries (2 files):
- Supplementary File 1_Code Manager.xlsx
- Supplementary File 2_Categorization.docx
