# Supplementary material for: Promoting youth well-being: a qualitative study of Finnish YouTubers’ mental health content
Source: Health Promot Int. 2025 Jun 12;40(3):daaf074. doi: 10.1093/heapro/daaf074 (PMC12158547; doi:10.1093/heapro/daaf074)
Supplement: daaf074_Supplementary_Data [file daaf074_supplementary_data.zip › Supplementary File 1_Code Manager.xlsx]

## Sheet: Code Manager
Code	Translation	Grounded	Created by	Modified by	Created	Modified
○ (Seksuaalinen) ahdistelu	(Sexual) harassment	8	TN	TN	2024-03-22 15:27:04	2024-03-22 15:36:04
○ Addiktio	Addiction	9	TN	TN	2024-02-02 15:15:22	2024-02-02 15:15:22
○ ADHD	ADHD	4	TN	TN	2024-04-05 18:16:05	2024-05-14 12:52:22
○ Ahdistus	Anxiety	99	TN	TN	2024-02-02 15:15:22	2024-02-02 15:27:38
○ Alakulo	Melancholy	19	TN	TN	2024-02-02 16:07:17	2024-02-02 16:07:17
○ Ammattilaisen tuen suositteleminen	Recommending professional help	29	TN	TN	2024-02-07 17:09:34	2024-05-16 15:37:03
○ Anoreksia	Anorexia	9	PL	PL	2024-04-04 12:55:32	2024-04-04 12:55:32
○ Apu ongelmiin	Hekp for problems	9	PL	PL	2024-03-26 15:28:36	2024-03-26 16:01:27
○ Arki	Everyday life	4	PL	PL	2024-04-10 13:26:17	2024-04-10 13:26:17
○ Autismikirjon häiriö	Autism spectrum disorder	4	TN	TN	2024-03-12 14:36:39	2024-03-12 14:36:39
○ Auttaminen, tuki	Help, support	25	TN	TN	2024-02-02 15:21:09	2024-02-02 15:30:56
○ avun hakeminen	Help-seeking	18	PL	PL	2024-04-02 16:17:49	2024-04-02 16:17:49
○ Avun hakemisen normalisointi	Normalizing help-seeking	17	PL	PL	2024-04-03 13:03:24	2024-04-03 13:03:24
○ Avuttomuus	Helplessness	3	PL	PL	2024-04-05 15:48:37	2024-04-05 15:48:37
○ Burnout	Burnout	10	TN	TN	2024-02-02 15:15:22	2024-02-02 15:15:22
○ Ei-ammattilainen	Non-professional	5	TN	TN	2024-11-21 17:01:08	2024-11-21 17:01:08
○ Elämänarvot, prioriteetit	Life values, priorities	1	PL	PL	2024-04-24 13:51:55	2024-04-24 13:51:55
○ Elämänhallinnan puute	Lack of life management	10	PL	PL	2024-03-27 15:36:54	2024-03-27 15:36:54
○ Elämänhallinta	Life management	10	TN	TN	2024-02-08 15:16:15	2024-02-08 15:16:15
○ Endometrioosi	Endometriosis	2	PL	PL	2024-04-24 13:49:41	2024-04-24 13:49:41
○ Epätoivo	Desperation	3	TN	TN	2024-04-04 17:58:14	2024-04-04 17:58:14
○ Eroon liittyvät tunteet ja syyt	Emotions and reasons related to separation	7	PL	PL	2024-04-02 16:00:33	2024-04-02 16:00:33
○ Erot	Separation	8	TN	TN	2024-02-28 15:20:14	2024-02-28 15:20:14
○ Fyysinen sairaus	Physical illness	1	PL	PL	2024-04-10 13:07:15	2024-04-10 13:07:15
○ Fyysinen satuttaminen, viiltely	Physical harm, cutting	2	PL	PL	2024-04-03 12:54:50	2024-04-03 12:54:50
○ Henkisesti vaikeaa	Mentally difficult	5	TN	TN	2024-04-23 17:59:09	2024-04-23 17:59:09
○ Häirintä	Harassment	4	TN	TN	2024-02-02 15:15:22	2024-02-02 15:15:22
○ Häpeä	Shame	27	TN	TN	2024-02-02 15:15:22	2024-02-02 15:15:22
○ Identiteettikriisi	Identy crisis	6	TN	TN	2024-04-03 13:45:22	2024-04-03 13:45:22
○ Ihmissuhteet	Relationships	12	TN	TN	2024-02-08 14:31:51	2024-02-08 14:31:51
○ Introverttius, ujous	Introversion, shyness	8	TN	TN	2024-02-08 12:24:06	2024-02-08 12:24:06
○ Itseankaruus	Self-severity	3	TN	TN	2024-04-23 17:19:39	2024-04-23 17:19:39
○ Itseinho	Self-hatred	12	TN	TN	2024-02-28 16:12:12	2024-02-28 16:12:12
○ Itsemurhan yritys	Attempted suicide	1	PL	PL	2024-04-10 13:40:23	2024-04-10 13:40:23
○ Itsemyötätunto	Self-compassion	18	TN	TN	2024-02-02 16:59:27	2024-02-02 16:59:27
○ Itsetuhoisuus	Self-destructiveness	9	TN	TN	2024-02-07 17:02:33	2024-02-07 17:02:33
○ Itsetuntemus	Self-knowledge	6	PL	PL	2024-04-05 17:59:58	2024-04-05 17:59:58
○ Itsetunto-ongelmat	Self-esteem problems	26	TN	TN	2024-02-08 15:24:57	2024-02-08 15:24:57
○ Jaksamisen edellytykset	Capability conditions	17	TN	TN	2024-02-08 15:47:56	2024-02-08 15:47:56
○ Julkisen ja yksityisen raja	The boundary between public and private	43	TN	TN	2024-02-02 16:14:13	2024-05-16 15:34:50
○ Julkisuuden käsittely	Handling of publicity	3	PL	PL	2024-03-27 15:57:15	2024-03-27 15:57:15
○ Julkisuus	Publicity	11	TN	TN	2024-02-07 16:31:51	2024-02-07 16:31:51
○ Jännittäminen	Stressing	22	TN	TN	2024-02-07 16:35:46	2024-02-07 16:35:46
○ Kannanotto	Statement	10	PL	PL	2024-04-24 12:37:01	2024-04-24 12:37:01
○ Kannustava puhe	Pep talks	43	TN	TN	2024-02-02 15:18:29	2024-02-02 15:18:29
○ Kateus	Envy	10	TN	TN	2024-03-06 18:03:03	2024-03-06 18:03:03
○ Katumus, huonot valinnat	Repentance, bad choices	3	PL	PL	2024-03-26 15:22:17	2024-03-26 15:22:17
○ Kaupallinen yhteistyö, omat tuotteet	Commercial cooperation, own products	2	PL	PL	2024-04-10 13:15:07	2024-04-10 13:15:07
○ Kaupallinen yhteistyö. kiusaamisen vastustaminen	Commercial cooperation, anti-bullying	2	PL	PL	2024-03-26 12:30:31	2024-03-26 15:46:09
○ Kehittyminen	Development	2	PL	PL	2024-04-19 14:04:58	2024-04-19 14:04:58
○ Kehonkuva	Body image	9	TN	TN	2024-02-02 15:15:22	2024-02-02 15:15:22
○ Keskenmeno	Miscarriage	11	PL	PL	2024-04-24 13:40:38	2024-04-24 13:40:38
○ Keskittymiskyky	Concentration	1	TN	TN	2024-04-05 18:24:08	2024-04-05 18:24:08
○ Kiitollisuus	Gratitude	3	TN	TN	2024-02-02 15:18:29	2024-02-02 15:18:29
○ Kipu	Pain	2	PL	PL	2024-04-10 13:38:30	2024-04-10 13:38:30
○ Kiusaaminen	Bullying	31	TN	TN	2024-02-02 15:15:22	2024-02-28 15:00:36
○ Kiusaamiseen liittyvät tunteet	Emotions related to bullying	4	PL	PL	2024-03-26 13:04:41	2024-03-26 16:11:02
○ Kiusaamisen kuvaus	Description of bullying	6	PL	PL	2024-03-26 12:35:32	2024-03-26 16:11:12
○ Kiusaamisen syyt	Reasons for bullying	4	PL	PL	2024-03-26 13:00:37	2024-03-26 16:11:24
○ Kiusaamisongelman ratkaisu	Solving a bullying problem	2	PL	PL	2024-03-26 12:58:16	2024-03-26 16:11:41
○ Kiusaamistilanteessa toimiminen	Acting in a bullying situation	1	PL	PL	2024-03-26 13:03:27	2024-03-26 16:12:04
○ Korona-aika	Corona time	36	TN	TN	2024-04-02 14:58:11	2024-04-02 14:58:11
○ Laihtumis-/lihomispuhe	Weight loss and gain speech	11	TN	TN	2024-02-07 16:33:17	2024-02-08 15:02:43
○ Lapsettomuus	Infertility	6	TN	TN	2024-02-02 15:15:22	2024-02-02 15:15:22
○ Läheisten menettämisen pelko	Fear of losing loved ones	2	PL	PL	2024-04-10 13:42:54	2024-04-10 13:42:54
○ Masennuksen syyt	Reasons for depression	7	PL	PL	2024-04-05 15:44:24	2024-04-05 15:44:24
○ Masennus	Depression	42	TN	TN	2024-03-07 18:02:26	2024-03-07 18:02:26
○ Maskaaminen	Masking	5	TN	TN	2024-03-12 13:43:05	2024-03-12 13:43:05
○ Mielen hyvinvointi ja sitä edistävä terveyskäyttäytyminen	Mental well-being and the health behaviours that promote it	63	TN	TN	2024-02-02 15:15:22	2024-03-07 15:06:28
○ Mielen hyvinvointia tukevan kirjallisuuden suositteleminen	Recommending literature that supports mental wellbeing	10	TN	TN	2024-03-12 14:25:59	2024-03-12 14:26:49
○ Mielenterveyden ongelmat ja häiriöt	Mental health problems and disorders	30	TN	TN	2024-03-07 18:02:55	2024-03-11 16:00:42
○ Mielenterveys	Mental health	10	TN	TN	2024-02-02 15:15:22	2024-02-02 15:15:22
○ Mielenterveyspalvelut	Mental health services	16	TN	TN	2024-02-08 13:06:53	2024-02-08 13:06:53
○ Motivaation puute	Lack of motivation	7	TN	TN	2024-04-23 16:57:11	2024-04-23 16:57:11
○ Multimodaalisuus	Multimodality	1	TN	TN	2024-02-02 17:04:43	2024-02-02 17:04:43
○ OCD	OCD	4	TN	TN	2024-03-22 14:16:46	2024-03-22 14:16:46
○ Ohjeet, neuvot	Guidance, advice	136	TN	TN	2024-02-02 15:17:10	2024-02-02 15:17:10
○ Ohjeistus miten katsoa ja tulkita video	Instructions on how to watch and interpret the video	9	PL	PL	2024-03-26 13:22:11	2024-03-26 16:12:22
○ Oman toiminnan reflektointi	Reflecting on your own actions	18	PL	PL	2024-04-05 15:46:36	2024-04-05 15:46:36
○ Omanarvontunto	Self-esteem	10	TN	TN	2024-03-07 17:38:05	2024-03-07 17:38:05
○ Omat kokemukset ja asiantuntijuus	Personal experience and expertise	8	TN	TN	2024-02-07 16:34:08	2024-03-19 18:04:26
○ Omien huolien/tunteiden vähättely ja seuraajien vakuuttelu	Downplaying own concerns/feelings and reassuring followers	14	TN	TN	2024-02-28 15:25:23	2024-03-07 15:10:50
○ Omien kykyjensä kyseenalaistaminen	Questioning one's own abilities	7	TN	TN	2024-03-06 17:07:43	2024-03-06 17:07:43
○ Ongelmien vähättely	Downplaying the problems	1	PL	PL	2024-04-05 16:26:36	2024-04-05 16:26:36
○ Onnellisuus	Happiness	5	PL	TN	2024-04-24 13:56:18	2024-05-14 12:57:52
○ Paha olo	Feeling bad	8	PL	PL	2024-04-03 13:02:05	2024-04-03 13:02:05
○ Painon hallinta	Weight management	3	PL	PL	2024-04-04 12:58:17	2024-04-04 12:58:17
○ Paniikkihäiriö	Panic disorder	18	TN	TN	2024-02-02 15:15:22	2024-02-02 15:15:22
○ Parisuhde	Intimate relationship	23	TN	TN	2024-02-02 15:15:22	2024-02-02 15:15:22
○ Pelot	Fears	30	PL	TN	2024-04-02 16:27:40	2024-05-16 15:33:06
○ Persoonallisuuden piirteet	Personality traits	5	TN	TN	2024-03-12 13:42:15	2024-03-12 13:42:15
○ Pettymyksen tunne	A sense of disappointment	2	TN	TN	2024-02-28 15:57:26	2024-02-28 15:57:26
○ positiiviset asiat	Positive things	1	PL	PL	2024-04-19 14:08:40	2024-04-19 14:08:40
○ Psykoottiset häiriöt	Psychotic disorders	13	TN	TN	2024-03-11 15:14:06	2024-03-11 15:14:06
○ Puhuminen, avautuminen	Talking, opening up	1	PL	PL	2024-04-24 16:54:21	2024-04-24 16:54:21
○ Pyyntö seuraajille	Request for followers	7	PL	PL	2024-04-02 16:04:18	2024-04-02 16:04:18
○ Pyytää kertomaan kokemuksistaan	Ask to share own experiences	4	PL	PL	2024-03-26 12:31:59	2024-03-26 12:31:59
○ Päihteet	Intoxicants	17	TN	TN	2024-02-02 15:15:22	2024-02-02 15:15:22
○ Rakkaus	Love	2	PL	PL	2024-04-05 15:55:36	2024-04-05 15:55:36
○ Raskaudenkeskeytys	Pregnancy termination	2	PL	PL	2024-03-26 15:05:53	2024-03-26 16:12:36
○ Raskaus	Pregnancy	8	PL	PL	2024-04-04 13:09:54	2024-04-04 13:09:54
○ Riitely	Quarreling	3	PL	PL	2024-04-24 16:24:42	2024-04-24 16:24:42
○ Riittämättömyyden tunne	Feeling of inadequacy	12	TN	TN	2024-03-11 14:35:12	2024-03-11 14:35:12
○ Seksi	Sex	5	PL	PL	2024-04-24 12:35:34	2024-04-24 12:35:34
○ Seksikumppanien määrä	Number of sexual partners	6	PL	PL	2024-04-24 12:36:00	2024-04-24 12:36:00
○ Seksuaalisuus	Sexuality	1	PL	PL	2024-04-24 12:45:14	2024-04-24 12:45:14
○ Selonteko, miksi ei julkaise, miksi tauko	Explanation, why not publish, why the pause?	10	PL	PL	2024-03-26 15:58:14	2024-03-26 15:58:14
○ Selviytyminen/toipuminen	Coping/recovery	26	PL	PL	2024-03-26 15:11:17	2024-03-26 15:11:17
○ Selviytymisstrategia	Coping strategy	9	PL	PL	2024-03-26 16:00:01	2024-03-26 16:00:01
○ Seuraajasuhteen rakentaminen	Building a follower relationship	104	TN	TN	2024-02-02 16:55:14	2024-02-02 16:55:14
○ Seuraajien huolet tubettajan voinnista	Followers' concerns about a YouTuber's health	3	PL	PL	2024-04-10 13:01:26	2024-04-10 13:01:26
○ Seuraajien rauhoittelu	Reassuring followers	12	PL	TN	2024-04-10 13:01:57	2024-05-14 13:00:26
○ seuraajien vakuuttelu kaikki OK	Convincing the followers all OK	9	PL	PL	2024-04-03 12:50:41	2024-04-03 12:50:41
○ Sinä-muoto	You-form (singular)	7	TN	TN	2024-02-02 15:21:44	2024-02-02 15:21:44
○ Sisältövaroitus	Content warning	1	TN	TN	2024-04-03 16:24:00	2024-04-03 16:24:00
○ Some-maailma	World of social media	17	TN	TN	2024-03-07 17:46:30	2024-03-07 17:46:30
○ Sosiaalinen paine	Social pressure	17	PL	TN	2024-04-24 12:54:10	2024-05-16 15:31:08
○ Sosiaaliset tilanteet	Social situations	13	TN	TN	2024-02-28 16:21:20	2024-02-28 16:21:20
○ Stigma	Stigma	6	TN	TN	2024-02-08 13:07:59	2024-02-08 13:07:59
○ Stressi	Stress	25	TN	TN	2024-02-02 15:15:22	2024-02-02 15:15:22
○ Suraajien huolet tubettjan voinnista	Followers' concerns about a YouTuber's health	1	PL	PL	2024-04-03 12:52:14	2024-04-03 12:52:14
○ Sureminen	Mourning	2	PL	PL	2024-04-24 14:18:35	2024-04-24 14:18:35
○ Suru	Sorrow	6	PL	PL	2024-03-26 15:56:00	2024-03-26 15:56:16
○ Syrjäytyminen	Social exclusion	2	TN	TN	2024-02-08 13:18:09	2024-02-08 13:18:09
○ Syyllisyys	Guilt	2	PL	PL	2024-04-10 13:43:25	2024-04-10 13:43:25
○ Syömishäiriö	Eating disorder	20	TN	TN	2024-02-02 15:15:22	2024-02-02 15:15:22
○ Tarinoiden pyytäminen	Asking for stories	3	PL	PL	2024-03-26 13:09:50	2024-03-26 13:09:50
○ Terapia	Therapy	84	TN	TN	2024-02-02 15:15:22	2024-02-02 15:15:22
○ Tieto	Information	65	TN	TN	2024-02-02 15:17:10	2024-02-02 15:17:10
○ Toipumistarina	Recovery story	6	PL	PL	2024-04-04 13:08:49	2024-04-04 13:08:49
○ Tsemppi puhe	Encouragement speech	11	PL	PL	2024-03-26 13:08:32	2024-03-26 16:12:54
○ tubettajan kritisointi	Criticism of a YouTuber	9	PL	PL	2024-04-05 15:38:12	2024-04-05 15:38:12
○ Tubettajan rooli/tehtävät/tavoite	YouTuber's role/tasks/goals	7	PL	PL	2024-03-27 15:30:58	2024-03-27 15:30:58
○ Tubettajan saama vertaistuki	Peer support for the YouTuber	12	PL	PL	2024-03-26 15:17:22	2024-03-26 15:17:22
○ Tubettajan työn puolet	Aspects of a YouTuber's work	61	TN	TN	2024-02-07 16:52:41	2024-02-07 16:52:41
○ Tuesta kiittäminen	Thanking for support	2	PL	PL	2024-03-26 13:16:56	2024-03-26 13:16:56
○ Tunteiden normalisointi	Normalization of emotions	1	PL	PL	2024-04-24 16:31:47	2024-04-24 16:31:47
○ Tunteiden vähättely	Downplaying emotions	1	PL	PL	2024-04-24 14:13:07	2024-04-24 14:13:07
○ Tunteista puhuminen	Talking about emotions	3	TN	TN	2024-05-02 14:31:06	2024-05-02 14:31:06
○ Tärkeät asiat elämässä	Important things in life	3	PL	PL	2024-03-27 16:00:25	2024-03-27 16:00:25
○ Ulkonäkö	Appearance	29	TN	TN	2024-02-02 15:15:22	2024-02-02 15:15:22
○ Unettomuus	Sleeplessness	4	TN	TN	2024-03-22 14:19:52	2024-03-22 14:19:52
○ Vaikea aihe puhua	A difficult subject to talk about	20	PL	PL	2024-03-26 12:29:29	2024-03-26 12:29:29
○ Vaikeat tunteet	Difficult feelings	85	TN	TN	2024-02-02 15:33:23	2024-02-02 15:33:23
○ Vaikuttaminen	Influencing	9	TN	TN	2024-02-07 16:30:29	2024-02-07 16:30:29
○ Vanhemmuus	Parenthood	1	PL	PL	2024-04-05 15:39:50	2024-04-05 15:39:50
○ Vertaaminen toisiin	Comparison with others	6	PL	PL	2024-04-24 12:30:51	2024-04-24 12:30:51
○ Vertaistuen puute	Lack of peer support	5	PL	PL	2024-03-26 15:13:39	2024-03-26 16:13:04
○ Vertaistuki	Peer support	38	TN	TN	2024-02-02 15:17:10	2024-02-02 15:17:10
○ Vihapuhe	Hate speech	14	TN	TN	2024-03-18 11:47:02	2024-03-18 11:47:02
○ Vuorovaikutus	Interaction	17	TN	TN	2024-03-06 17:03:32	2024-03-06 17:03:32
○ Väkivallan todistajana	Witnessing violence	2	PL	PL	2024-04-10 13:35:24	2024-04-10 13:35:24
○ Väsymys, uupumus	Fatigue, exhaustion	20	PL	TN	2024-04-02 16:21:37	2024-05-16 15:29:21
○ Yhteistyövideo/-kumppanit	Cooperation videos and partners	20	TN	TN	2024-02-08 15:37:28	2024-03-06 17:01:16
○ Yksinolo valintana	Alone as a choice	2	PL	PL	2024-03-27 15:46:08	2024-03-27 15:46:08
○ Yksinäisyys	Loneliness	13	TN	TN	2024-02-02 15:15:22	2024-02-02 15:15:22
○ Ylikontrolli	Over-control	8	TN	TN	2024-02-02 15:15:22	2024-02-02 15:15:22
○ Ylisuorittaminen	Overperforming	16	TN	TN	2024-02-02 15:15:22	2024-02-02 15:15:22

## Sheet: Info
Title:	ATLAS.ti - Code Report
Project:	TUBEDU merged 8.5.2024
User:	Tuula Nygård
Date:	1/17/2025 - 12:04:39 PM
